# Supplementary material for: The HSV-1 Transcription Factor ICP4 Confers Liquid-Like Properties to Viral Replication Compartments
Source: Int J Mol Sci. 2021 Apr 24;22(9):4447. doi: 10.3390/ijms22094447 (PMC8123221; doi:10.3390/ijms22094447)
Supplement: Supplementary file 1 [file ijms-22-04447-s001.zip]

Archive with 16 entries (9 files):
- ijms-1150917-supplementary-4.29.pdf
- Movie_S1/
- Movie_S1/Movie_S1a.avi
- Movie_S1/Movie_S1b.avi
- Movie_S2/
- Movie_S2/Movie_S2.avi
- Movie_S3/
- Movie_S3/Movie_S3.avi
- Movie_S4/
- Movie_S4/Movie_S4.avi
- Movie_S5/
- Movie_S5/Movie_S5.avi
- Movie_S6/
- Movie_S6/Movie_S6.avi
- Movie_S7/
- Movie_S7/Movie_S7.avi
